# Supplementary material for: Rapid Classification of Petroleum Waxes: A Vis-NIR Spectroscopy and Machine Learning Approach
Source: Foods. 2023 Sep 7;12(18):3362. doi: 10.3390/foods12183362 (PMC10528079; doi:10.3390/foods12183362)
Supplement: Supplementary file 1 [file foods-12-03362-s001.zip]

Archive with 1 entries (1 files):
- foods-12-03362-s001.pdf
